# Supplementary material for: Comparative effectiveness of surgery versus radiotherapy for non-nasopharyngeal head and neck lymphoepithelial carcinoma: An IPTW propensity score analysis
Source: PLoS One. 2025 Apr 29;20(4):e0321318. doi: 10.1371/journal.pone.0321318 (PMC12040192; doi:10.1371/journal.pone.0321318)
Supplement: S1 Table — (XLSX) [file pone.0321318.s001.xlsx]

## Sheet: table2
Supplementary table S1. Baseline characteristics of the distinct treatment cohorts within the non-nasopharyngeal HNLEC population
	Level	Unmatched			Level	IPTW
Group	Level	Radiation	Surgery	P	Level	Radiation	Surgery	P
n		52	33			84.4	56.6
RACE (%)	Other	8 (15.4)	14 (42.4)	0.012	Other	23.3 (27.6)	23.1 (40.8)	0.464
	White	44 (84.6)	19 (57.6)		White	61.1 (72.4)	33.5 (59.2)
Sex (%)	Female	18 (34.6)	17 (51.5)	0.188	Female	28.8 (34.1)	27.7 (48.9)	0.292
	Male	34 (65.4)	16 (48.5)		Male	55.6 (65.9)	29.0 (51.1)
Chemotherapy (%)	No/unknown	13 (25.0)	30 (90.9)	<0.001	No/unknown	42.8 (50.7)	43.8 (77.3)	0.12
	Yes	39 (75.0)	3 ( 9.1)		Yes	41.6 (49.3)	12.9 (22.7)
size (%)	<35	38 (73.1)	20 (60.6)	0.335	<35	60.2 (71.3)	34.0 (60.0)	0.4
	≥35	14 (26.9)	13 (39.4)		≥35	24.2 (28.7)	22.6 (40.0)
Node positive (%)	Negative	10 (19.2)	18 (54.5)	0.002	Negative	31.0 (36.7)	24.7 (43.6)	0.676
	Positive	42 (80.8)	15 (45.5)		Positive	53.4 (63.3)	32.0 (56.4)
age (%)	<65	42 (80.8)	19 (57.6)	0.039	<65	61.9 (73.3)	35.9 (63.4)	0.443
	≥65	10 (19.2)	14 (42.4)		≥65	22.5 (26.7)	20.7 (36.6)
stage (%)	Localized	6 (11.5)	12 (36.4)	0.014	Localized	26.1 (30.9)	17.2 (30.4)	0.974
	Regional+Dista nt	46 (88.5)	21 (63.6)		Regional+Dista nt	58.3 (69.1)	39.4 (69.6)
