# Supplementary material for: Comparative effectiveness of surgery versus radiotherapy for non-nasopharyngeal head and neck lymphoepithelial carcinoma: An IPTW propensity score analysis
Source: PLoS One. 2025 Apr 29;20(4):e0321318. doi: 10.1371/journal.pone.0321318 (PMC12040192; doi:10.1371/journal.pone.0321318)
Supplement: S2 Table — (XLSX) [file pone.0321318.s002.xlsx]

## Sheet: table3
Supplementary table S2. Baseline characteristics of the cohort based on the decision to undergo surgery
	Level	Unmatched			Level	IPTW
Group	Level	Surgery	Radiation+Surgery	P	Level	Surgery	Radiation+Surgery	P
n		52	33			170.8	187.6
RACE (%)	Other	8 (15.4)	14 (42.4)	0.012	Other	83.4 (48.8)	62.2 (33.2)	0.182
	White	44 (84.6)	19 (57.6)		White	87.4 (51.2)	125.4 (66.8)
Sex (%)	Female	18 (34.6)	17 (51.5)	0.188	Female	72.8 (42.6)	67.5 (36.0)	0.568
	Male	34 (65.4)	16 (48.5)		Male	98.0 (57.4)	120.0 (64.0)
Chemotherapy (%)	No/unknown	13 (25.0)	30 (90.9)	<0.001	No/unknown	123.5 (72.3)	122.7 (65.4)	0.634
	Yes	39 (75.0)	3 ( 9.1)		Yes	47.3 (27.7)	64.9 (34.6)
size (%)	<35	38 (73.1)	20 (60.6)	0.335	<35	104.7 (61.3)	124.6 (66.4)	0.657
	≥35	14 (26.9)	13 (39.4)		≥35	66.2 (38.7)	63.0 (33.6)
Node positive (%)	Negative	10 (19.2)	18 (54.5)	0.002	Negative	62.5 (36.6)	71.6 (38.1)	0.882
	Positive	42 (80.8)	15 (45.5)		Positive	108.3 (63.4)	116.0 (61.9)
age (%)	<65	42 (80.8)	19 (57.6)	0.039	<65	114.5 (67.0)	125.1 (66.7)	0.976
	≥65	10 (19.2)	14 (42.4)		≥65	56.4 (33.0)	62.5 (33.3)
stage (%)	Localized	6 (11.5)	12 (36.4)	0.014	Localized	37.8 (22.1)	43.2 (23.0)	0.913
	Regional+Dista nt	46 (88.5)	21 (63.6)		Regional+Dista nt	133.0 (77.9)	144.4 (77.0)
